# Supplementary material for: Effect of Oxygen Tension Modification During Oocyte Maturation on Porcine Oocyte Quality
Source: Vet Sci. 2025 Oct 3;12(10):954. doi: 10.3390/vetsci12100954 (PMC12568154; doi:10.3390/vetsci12100954)
Supplement: Supplementary file 1 [file vetsci-12-00954-s001.zip]

Archive with 2 entries (2 files):
- vetsci-3896498-supplementary (1).pdf
- vetsci-3896498-supplementary.pdf
